# Supplementary material for: Seed-coat protective neolignans are produced by the dirigent protein AtDP1 and the laccase AtLAC5 in Arabidopsis
Source: Plant Cell. 2020 Nov 27;33(1):129–52. doi: 10.1093/plcell/koaa014 (PMC8136895; doi:10.1093/plcell/koaa014)
Supplement: koaa014_Supplementary_Data [file koaa014_supplementary_data.zip]

Archive with 6 entries (6 files):
- tpc.00658.2020-s04.pdf
- tpc.00658.2020-s05.jpg
- tpc.00658.2020-s06.pdf
- tpc.00658.2020-s07.xlsx
- tpc.00658.2020-s08.xlsx
- tpc.00658.2020-s09.xlsx
