# Supplementary material for: Seed-coat protective neolignans are produced by the dirigent protein AtDP1 and the laccase AtLAC5 in Arabidopsis
Source: Plant Cell. 2020 Nov 27;33(1):129–52. doi: 10.1093/plcell/koaa014 (PMC8136895; doi:10.1093/plcell/koaa014)
Supplement: koaa014_Supplementary_Data [file koaa014_supplementary_data.zip › tpc.00658.2020-s07.xlsx]

## Sheet: Sup Data Set 2 ANOVA for Fig5
Supplemental Data. Yonekura-Sakakibara et al. (2021). Plant Cell 10.1105/tpc.20.00658.
Supplemental Data Set 2. One-way analysis of variance.
Supporting information for Figure 5. SS, sum of squares; df, degree of freedom; MS, mean squares: F crit, F critical value.
SC(4-O-8)G (1)	Summary
	Groups	Count	Sum	Average	Variance
	WT	3	1.57783	0.525943	0.00227629
	atdp1-1	3	0.0954249	0.0318083	1.49941e-05
	lac5-2	3	0.933443	0.311148	0.00171818
	lac5-3	3	0.964498	0.321499	0.000502647
	tt10-4	3	1.50072	0.500238	0.000262469
	tt10-5	3	1.1689	0.389635	0.00054529
	atdp1-1/gAtDP1-1#1	3	1.44803	0.482678	0.00123262
	atdp1-1/gAtDP1-1#3	3	1.11387	0.37129	0.00155231
	ANOVA
	Source of Variation	SS	df	MS	F-value	P-value	F crit
	between groups	0.523411	7	0.074773	73.8061	5.50202e-11	2.6572
	within groups	0.0162096	16	0.0010131
	total	0.53962	23
SC(4-O-8)G 4-O-hexoside (2)	Summary
	Groups	Count	Sum	Average	Variance
	WT	3	0.00718152	0.00239384	7.93127e-07
	atdp1-1	3	0.00236005	0.000786683	2.73534e-09
	lac5-2	3	0.00472603	0.00157534	7.55573e-07
	lac5-3	3	0.00610328	0.00203443	1.42018e-07
	tt10-4	3	0.00751762	0.00250587	2.20963e-08
	tt10-5	3	0.00603065	0.00201022	5.39543e-08
	atdp1-1/gAtDP1-1#1	3	0.00953644	0.00317881	1.65427e-06
	atdp1-1/gAtDP1-1#3	3	0.00664986	0.00221662	1.26919e-07
	ANOVA
	Source of Variation	SS	df	MS	F-value	P-value	F crit
	between groups	1.03192e-05	7	1.47417e-06	3.32143	0.0221539	2.6572
	within groups	7.10139e-06	16	4.43837e-07
	total	1.74206e-05	23
SC(4-O-8)S (3)	Summary
	Groups	Count	Sum	Average	Variance
	WT	3	0.0548872	0.0182957	1.40158e-06
	atdp1-1	3	0.202716	0.0675721	0.000104674
	lac5-2	3	0.1011	0.0337	4.63692e-05
	lac5-3	3	0.0890174	0.0296725	1.91812e-05
	tt10-4	3	0.0298	0.00993332	1.24699e-06
	tt10-5	3	0.0283474	0.00944914	2.02907e-06
	atdp1-1/gAtDP1-1#1	3	0.0659595	0.0219865	1.27601e-05
	atdp1-1/gAtDP1-1#3	3	0.0554887	0.0184962	6.11969e-05
	ANOVA
	Source of Variation	SS	df	MS	F-value	P-value	F crit
	between groups	0.00739412	7	0.0010563	33.9567	1.92426e-08	2.6572
	within groups	0.000497717	16	3.11073e-05
	total	0.00789184	23
FC(4-O-8)G (4)	Summary
	Groups	Count	Sum	Average	Variance
	WT	3	2.15816	0.719388	0.00476616
	atdp1-1	3	0.279786	0.093262	8.54034e-05
	lac5-2	3	0.533219	0.17774	0.000409208
	lac5-3	3	0.556926	0.185642	0.000410183
	tt10-4	3	2.86376	0.954587	0.0163064
	tt10-5	3	1.92051	0.640169	0.00461415
	atdp1-1/gAtDP1-1#1	3	1.47447	0.491488	0.00151873
	atdp1-1/gAtDP1-1#3	3	1.70104	0.567012	0.0269586
	ANOVA
	Source of Variation	SS	df	MS	F-value	P-value	F crit
	between groups	1.93037	7	0.275767	40.0614	5.65789e-09	2.6572
	within groups	0.110138	16	0.0068836
	total	2.04051	23
FC(4-O-8)S (5)	Summary
	Groups	Count	Sum	Average	Variance
	WT	3	0.0390399	0.0130133	3.66593e-06
	atdp1-1	3	0.0483361	0.016112	1.91258e-06
	lac5-2	3	0.0203025	0.00676749	3.80732e-07
	lac5-3	3	0.0212153	0.00707175	2.12835e-07
	tt10-4	3	0.0211211	0.00704036	7.44564e-07
	tt10-5	3	0.0155779	0.00519264	7.38827e-07
	atdp1-1/gAtDP1-1#1	3	0.0279645	0.00932149	1.55312e-06
	atdp1-1/gAtDP1-1#3	3	0.0271389	0.0090463	6.65042e-06
	ANOVA
	Source of Variation	SS	df	MS	F-value	P-value	F crit
	between groups	0.000280576	7	4.00823e-05	20.2193	7.93854e-07	2.6572
	within groups	3.1718e-05	16	1.98238e-06
	total	0.000312294	23
FC(5-8)G (6)	Summary
	Groups	Count	Sum	Average	Variance
	WT	3	2.5852	0.861733	0.00669744
	atdp1-1	3	0.383683	0.127894	0.000651332
	lac5-2	3	0.490439	0.16348	0.00032602
	lac5-3	3	0.538334	0.179445	0.000158911
	tt10-4	3	2.9104	0.970132	0.0345106
	tt10-5	3	2.25338	0.751127	0.00765601
	atdp1-1/gAtDP1-1#1	3	1.55921	0.519738	0.00289617
	atdp1-1/gAtDP1-1#3	3	1.77499	0.591664	0.0367613
	ANOVA
	Source of Variation	SS	df	MS	F-value	P-value	F crit
	between groups	2.32435	7	0.33205	29.6282	5.21662e-08	2.6572
	within groups	0.179316	16	0.0112072
	total	2.50367	23
FC(5-8)G 4-O-hexoside (7)	Summary
	Groups	Count	Sum	Average	Variance
	WT	3	0.692145	0.230715	0.000741725
	atdp1-1	3	0.0553463	0.0184488	6.66589e-06
	lac5-2	3	0.106389	0.0354628	3.41715e-05
	lac5-3	3	0.0888054	0.0296018	4.11539e-05
	tt10-4	3	0.761701	0.2539	0.0024745
	tt10-5	3	0.479604	0.159868	0.000234879
	atdp1-1/gAtDP1-1#1	3	0.239716	0.0799052	9.15019e-05
	atdp1-1/gAtDP1-1#3	3	0.367297	0.122432	0.00169819
	ANOVA
	Source of Variation	SS	df	MS	F-value	P-value	F crit
	between groups	0.176733	7	0.0252476	37.9464	8.46812e-09	2.6572
	within groups	0.0106456	16	0.000665349
	total	0.187379	23
SC 4-O-glucoside (8)	Summary
	Groups	Count	Sum	Average	Variance
	WT	3	0.410795	0.136932	0.000135728
	atdp1-1	3	0.471528	0.157176	0.00122002
	lac5-2	3	0.445648	0.148549	0.000391988
	lac5-3	3	0.480292	0.160097	5.81256e-05
	tt10-4	3	0.45322	0.151073	0.000105897
	tt10-5	3	0.420568	0.140189	0.000116652
	atdp1-1/gAtDP1-1#1	3	0.46904	0.156347	0.000332444
	atdp1-1/gAtDP1-1#3	3	0.436053	0.145351	8.48535e-05
	ANOVA
	Source of Variation	SS	df	MS	F-value	P-value	F crit
	between groups	0.00145	7	0.000207144	0.677574	0.68892	2.6572
	within groups	0.00489141	16	0.000305713
	total	0.00634142	23
vanilloylcholine 4-O-hexoside isomer #1 (9)	Summary
	Groups	Count	Sum	Average	Variance
	WT	3	0.200502	0.066834	2.17622e-05
	atdp1-1	3	0.17143	0.0571432	0.000480992
	lac5-2	3	0.121508	0.0405026	4.16517e-05
	lac5-3	3	0.100859	0.0336198	2.82199e-05
	tt10-4	3	0.141217	0.0470723	0.000350357
	tt10-5	3	0.125761	0.0419203	2.78789e-05
	atdp1-1/gAtDP1-1#1	3	0.0769793	0.0256598	1.02252e-05
	atdp1-1/gAtDP1-1#3	3	0.128653	0.0428843	0.000127713
	ANOVA
	Source of Variation	SS	df	MS	F-value	P-value	F crit
	between groups	0.00349151	7	0.000498787	3.66485	0.0149071	2.6572
	within groups	0.0021776	16	0.0001361
	total	0.00566911	23
vanilloylcholine 4-O-hexoside isomer #1 (9)	Summary
	Groups	Count	Sum	Average	Variance
	WT	3	0.200502	0.066834	2.17622e-05
	atdp1-1	3	0.17143	0.0571432	0.000480992
	lac5-2	3	0.121508	0.0405026	4.16517e-05
	lac5-3	3	0.100859	0.0336198	2.82199e-05
	tt10-4	3	0.141217	0.0470723	0.000350357
	tt10-5	3	0.125761	0.0419203	2.78789e-05
	atdp1-1/gAtDP1-1#1	3	0.0769793	0.0256598	1.02252e-05
	atdp1-1/gAtDP1-1#3	3	0.128653	0.0428843	0.000127713
	ANOVA
	Source of Variation	SS	df	MS	F-value	P-value	F crit
	between groups	0.00349151	7	0.000498787	3.66485	0.0149071	2.6572
	within groups	0.0021776	16	0.0001361
	total	0.00566911	23
vanilloylcholine 4-O-hexoside isomer #2 (10)	Summary
	Groups	Count	Sum	Average	Variance
	WT	3	0.309834	0.103278	0.000216409
	atdp1-1	3	0.258839	0.0862796	0.000759119
	lac5-2	3	0.167281	0.0557603	6.95355e-05
	lac5-3	3	0.16128	0.0537599	0.000149379
	tt10-4	3	0.238109	0.0793697	0.000626842
	tt10-5	3	0.184652	0.0615508	7.81571e-05
	atdp1-1/gAtDP1-1#1	3	0.123623	0.0412077	6.9551e-05
	atdp1-1/gAtDP1-1#3	3	0.17219	0.0573967	0.000276382
	ANOVA
	Source of Variation	SS	df	MS	F-value	P-value	F crit
	between groups	0.00878627	7	0.00125518	4.47206	0.00624892	2.6572
	within groups	0.00449075	16	0.000280672
	total	0.013277	23
5-hydroxy-FC isomer #1(11)	Summary
	Groups	Count	Sum	Average	Variance
	WT	3	2.0544	0.684798	0.0033792
	atdp1-1	3	2.0108	0.670268	0.000492624
	lac5-2	3	1.87955	0.626515	0.00348339
	lac5-3	3	1.8975	0.632501	0.000561101
	tt10-4	3	1.79743	0.599143	0.00617961
	tt10-5	3	1.78727	0.595757	0.00996076
	atdp1-1/gAtDP1-1#1	3	1.34743	0.449142	0.000149932
	atdp1-1/gAtDP1-1#3	3	1.60226	0.534087	0.000909597
	ANOVA
	Source of Variation	SS	df	MS	F-value	P-value	F crit
	between groups	0.123004	7	0.0175721	5.59704	0.00211251	2.6572
	within groups	0.0502325	16	0.00313953
	total	0.173237	23
5-hydroxy-FC isomer #2 (12)	Summary
	Groups	Count	Sum	Average	Variance
	WT	3	0.22832	0.0761068	7.03167e-05
	atdp1-1	3	0.211366	0.0704553	9.35946e-06
	lac5-2	3	0.165385	0.0551284	0.000108666
	lac5-3	3	0.158975	0.0529916	2.65937e-05
	tt10-4	3	0.192828	0.0642761	0.000249935
	tt10-5	3	0.197167	0.0657225	3.39635e-05
	atdp1-1/gAtDP1-1#1	3	0.110609	0.0368696	2.49581e-05
	atdp1-1/gAtDP1-1#3	3	0.124703	0.0415678	1.40768e-05
	ANOVA
	Source of Variation	SS	df	MS	F-value	P-value	F crit
	between groups	0.00399528	7	0.000570754	8.48912	0.000216276	2.6572
	within groups	0.00107574	16	6.72336e-05
	total	0.00507102	23
benzoylcholine (13)	Summary
	Groups	Count	Sum	Average	Variance
	WT	3	0.0824395	0.0274798	0.00122598
	atdp1-1	3	0.0304529	0.010151	0.000185445
	lac5-2	3	0.0221508	0.00738361	0.000100644
	lac5-3	3	0.0837925	0.0279308	0.000211834
	tt10-4	3	0.0612699	0.0204233	1.10729e-05
	tt10-5	3	0.0446329	0.0148776	0.000320209
	atdp1-1/gAtDP1-1#1	3	0.152466	0.0508219	0.00126186
	atdp1-1/gAtDP1-1#3	3	0.0169839	0.00566131	2.40142e-05
	ANOVA
	Source of Variation	SS	df	MS	F-value	P-value	F crit
	between groups	0.0046627	7	0.0006661	1.59494	0.207415	2.6572
	within groups	0.00668213	16	0.000417633
	total	0.0113448	23
feruloylcholine (FC) (14)	Summary
	Groups	Count	Sum	Average	Variance
	WT	3	0.195963	0.0653211	0.000559431
	atdp1-1	3	0.184274	0.0614246	0.00142843
	lac5-2	3	0.178399	0.0594664	0.0001517
	lac5-3	3	0.236538	0.078846	5.80209e-05
	tt10-4	3	0.217654	0.0725513	1.24708e-05
	tt10-5	3	0.251477	0.0838257	0.000635835
	atdp1-1/gAtDP1-1#1	3	0.152729	0.0509096	0.00020744
	atdp1-1/gAtDP1-1#3	3	0.162181	0.0540605	8.23915e-05
	ANOVA
	Source of Variation	SS	df	MS	F-value	P-value	F crit
	between groups	0.00287919	7	0.000411313	1.04936	0.437105	2.6572
	within groups	0.00627144	16	0.000391965
	total	0.00915063	23
sinapoylcholine (SC) isomer #1 (15)	Summary
	Groups	Count	Sum	Average	Variance
	WT	3	136.033	45.3442	7.07272
	atdp1-1	3	137.339	45.7796	40.7522
	lac5-2	3	132.991	44.3303	7.85144
	lac5-3	3	137.917	45.9723	0.887912
	tt10-4	3	147.396	49.1321	2.32941
	tt10-5	3	140.661	46.887	5.13665
	atdp1-1/gAtDP1-1#1	3	139.656	46.552	3.94831
	atdp1-1/gAtDP1-1#3	3	136.197	45.3992	0.555246
	ANOVA
	Source of Variation	SS	df	MS	F-value	P-value	F crit
	between groups	42.8576	7	6.12252	0.714686	0.661171	2.6572
	within groups	137.068	16	8.56673
	total	179.925	23
sinapoylcholine (SC) isomer #2 (16)	Summary
	Groups	Count	Sum	Average	Variance
	WT	3	20.7623	6.92076	0.286006
	atdp1-1	3	21.3494	7.11646	0.588334
	lac5-2	3	20.1272	6.70907	0.0684234
	lac5-3	3	21.5745	7.19149	0.101032
	tt10-4	3	26.8503	8.9501	0.246251
	tt10-5	3	26.3778	8.79261	0.003502
	atdp1-1/gAtDP1-1#1	3	23.2473	7.7491	0.227501
	atdp1-1/gAtDP1-1#3	3	20.8367	6.94558	0.0387051
	ANOVA
	Source of Variation	SS	df	MS	F-value	P-value	F crit
	between groups	15.9865	7	2.28379	11.7136	3.03246e-05	2.6572
	within groups	3.11951	16	0.194969
	total	19.106	23
