# Supplementary material for: Seed-coat protective neolignans are produced by the dirigent protein AtDP1 and the laccase AtLAC5 in Arabidopsis
Source: Plant Cell. 2020 Nov 27;33(1):129–52. doi: 10.1093/plcell/koaa014 (PMC8136895; doi:10.1093/plcell/koaa014)
Supplement: koaa014_Supplementary_Data [file koaa014_supplementary_data.zip › tpc.00658.2020-s08.xlsx]

## Sheet: Sup Data Set 3 ANOVA for Fig12
Supplemental Data. Yonekura-Sakakibara et al. (2021). Plant Cell 10.1105/tpc.20.00658.
Supplemental Data Set 3. One-way analysis of variance.
Supporting information for Figure 12. SS, sum of squares; df, degree of freedom; MS, mean squares: F crit, F critical value.
SC(4-O-8)G (1)	Summary
	Groups	Count	Sum	Average	Variance
	Col-0	3	0.975824	0.325275	0.00226297
	atdp1-1	3	0.0183921	0.0061307	1.40741e-06
	sng2-2	3	0.0050494	0.00168313	1.47896e-08
	sng2-3	3	0.00513336	0.00171112	2.14998e-08
	sng2-4	3	0.00495851	0.00165284	2.80596e-08
	ANOVA
	Source of Variation	SS	df	MS	F	p-value	F crit
	Between Groups	0.249629	4	0.0624072	137.798	1.06192e-08	3.47805
	Within Groups	0.00452888	10	0.000452888
	Total	0.254158	14
SC(4-O-8)S (3)	Summary
	Groups	Count	Sum	Average	Variance
	Col-0	3	0.00917815	0.00305938	1.52343e-06
	atdp1-1	3	0.108814	0.0362714	4.67008e-06
	sng2-2	3	0.0050494	0.00168313	1.47896e-08
	sng2-3	3	0.00513336	0.00171112	2.14998e-08
	sng2-4	3	0.00495851	0.00165284	2.80596e-08
	ANOVA
	Source of Variation	SS	df	MS	F	p-value	F crit
	Between Groups	0.00281877	4	0.000704692	563.046	1.00904e-11	3.47805
	Within Groups	1.25157e-05	10	1.25157e-06
	Total	0.00283129	14
FC(4-O-8)G (4)	Summary
	Groups	Count	Sum	Average	Variance
	Col-0	3	1.99778	0.665926	0.00444374
	atdp1-1	3	0.134925	0.0449749	3.22473e-06
	sng2-2	3	0.0050494	0.00168313	1.47896e-08
	sng2-3	3	0.00513336	0.00171112	2.14998e-08
	sng2-4	3	0.00495851	0.00165284	2.80596e-08
	ANOVA
	Source of Variation	SS	df	MS	F	p-value	F crit
	Between Groups	1.02892	4	0.25723	289.215	2.75389e-10	3.47805
	Within Groups	0.00889407	10	0.000889407
	Total	1.03781	14
FC(5-8)G (6)	Summary
	Groups	Count	Sum	Average	Variance
	Col-0	3	2.40823	0.802744	0.0111779
	atdp1-1	3	0.371508	0.123836	0.000364367
	sng2-2	3	0.0050494	0.00168313	1.47896e-08
	sng2-3	3	0.00513336	0.00171112	2.14998e-08
	sng2-4	3	0.00495851	0.00165284	2.80596e-08
	ANOVA
	Source of Variation	SS	df	MS	F	p-value	F crit
	Between Groups	1.45847	4	0.364617	157.947	5.43892e-09	3.47805
	Within Groups	0.0230847	10	0.00230847
	Total	1.48155	14
FC(5-8)G 4-O-hexoside (7)	Summary
	Groups	Count	Sum	Average	Variance
	Col-0	3	1.99778	0.665926	0.00444374
	atdp1-1	3	0.134925	0.0449749	3.22473e-06
	sng2-2	3	0.0050494	0.00168313	1.47896e-08
	sng2-3	3	0.00513336	0.00171112	2.14998e-08
	sng2-4	3	0.00495851	0.00165284	2.80596e-08
	ANOVA
	Source of Variation	SS	df	MS	F	p-value	F crit
	Between Groups	1.02892	4	0.25723	289.215	2.75389e-10	3.47805
	Within Groups	0.00889407	10	0.000889407
	Total	1.03781	14
SC 4-O-glucoside (8)	Summary
	Groups	Count	Sum	Average	Variance
	Col-0	3	0.0547554	0.0182518	6.28523e-05
	atdp1-1	3	0.0666448	0.0222149	1.51527e-05
	sng2-2	3	0.0050494	0.00168313	1.47896e-08
	sng2-3	3	0.00513336	0.00171112	2.14998e-08
	sng2-4	3	0.00495851	0.00165284	2.80596e-08
	ANOVA
	Source of Variation	SS	df	MS	F	p-value	F crit
	Between Groups	0.00126247	4	0.000315617	20.2139	8.80264e-05	3.47805
	Within Groups	0.000156139	10	1.56139e-05
	Total	0.00141861	14
5-hydroxy-FC isomer #1(11)	Summary
	Groups	Count	Sum	Average	Variance
	Col-0	3	1.71836	0.572787	0.000754778
	atdp1-1	3	1.92983	0.643276	0.00666792
	sng2-2	3	0.0050494	0.00168313	1.47896e-08
	sng2-3	3	0.00513336	0.00171112	2.14998e-08
	sng2-4	3	0.00495851	0.00165284	2.80596e-08
	ANOVA
	Source of Variation	SS	df	MS	F	p-value	F crit
	Between Groups	1.33103	4	0.332757	224.146	9.70728e-10	3.47805
	Within Groups	0.0148455	10	0.00148455
	Total	1.34587	14
benzoylcholine (13)	Summary
	Groups	Count	Sum	Average	Variance
	Col-0	3	0.023046	0.00768201	7.67137e-05
	atdp1-1	3	0.0517168	0.0172389	0.000254606
	sng2-2	3	0.0677736	0.0225912	2.5134e-05
	sng2-3	3	0.0255887	0.00852956	9.07482e-06
	sng2-4	3	0.0704665	0.0234888	1.0504e-05
	ANOVA
	Source of Variation	SS	df	MS	F	p-value	F crit
	Between Groups	0.000678041	4	0.00016951	2.25393	0.135563	3.47805
	Within Groups	0.000752065	10	7.52065e-05
	Total	0.00143011	14
feruloylcholine (FC) (14)	Summary
	Groups	Count	Sum	Average	Variance
	Col-0	3	0.112832	0.0376106	0.000270066
	atdp1-1	3	0.0900146	0.0300049	0.000104896
	sng2-2	3	0.0050494	0.00168313	1.47896e-08
	sng2-3	3	0.00513336	0.00171112	2.14998e-08
	sng2-4	3	0.00495851	0.00165284	2.80596e-08
	ANOVA
	Source of Variation	SS	df	MS	F	p-value	F crit
	Between Groups	0.00380211	4	0.000950528	12.6728	0.000628607	3.47805
	Within Groups	0.000750054	10	7.50054e-05
	Total	0.00455217	14
sinapoylcholine (SC) isomer #2 (16)	Summary
	Groups	Count	Sum	Average	Variance
	Col-0	3	165.076	55.0254	1.9602
	atdp1-1	3	166.547	55.5158	5.59352
	sng2-2	3	1.34719	0.449063	0.112193
	sng2-3	3	2.25782	0.752605	0.00419305
	sng2-4	3	1.78209	0.59403	0.0770499
	ANOVA
	Source of Variation	SS	df	MS	F	p-value	F crit
	Between Groups	10761	4	2690.25	1736.28	3.68215e-14	3.47805
	Within Groups	15.4943	10	1.54943
	Total	10776.5	14
