# Supplementary material for: Seed-coat protective neolignans are produced by the dirigent protein AtDP1 and the laccase AtLAC5 in Arabidopsis
Source: Plant Cell. 2020 Nov 27;33(1):129–52. doi: 10.1093/plcell/koaa014 (PMC8136895; doi:10.1093/plcell/koaa014)
Supplement: koaa014_Supplementary_Data [file koaa014_supplementary_data.zip › tpc.00658.2020-s09.xlsx]

## Sheet: Sup Data Set 4 ANOVA for Fig 13
Supplemental Data. Yonekura-Sakakibara et al. (2021). Plant Cell 10.1105/tpc.20.00658.
Supplemental Data Set 4. One-way analysis of variance.
Supporting information for Figure 13. SS, sum of squares; df, degree of freedom; MS, mean squares: F crit, F critical value.
Figure 13 B	Summary
	Groups	Count	Sum	Average	Variance
	Col-0	3	0.0697866	0.0232622	9.71823e-05
	parental line	3	0.0793458	0.0264486	9.15459e-05
	atdp1-1	3	0.243908	0.0813027	8.84104e-05
	lac5-2	3	0.179725	0.0599082	2.74124e-05
	lac5-3	3	0.216722	0.0722405	0.000195463
	atdp1-1/gDP1#1	3	0.0959773	0.0319924	3.11375e-05
	atdp1-1/gDP1#3	3	0.110947	0.0369824	4.98906e-05
	ANOVA
	Source of Variation	SS	df	MS	F-value	P-value	F crit
	between groups	0.00987119	6	0.0016452	19.8202	4.26701e-06	2.84773
	within groups	0.00116208	14	8.3006e-05
	total	0.0110333	20
Figure 13 C
Insoluble proanthocyanidin (Insoluble PA)	Summary
	Groups	Count	Sum	Average	Variance
	Col-0	3	0.470507	0.156836	0.000168825
	parental line	3	0.433102	0.144367	0.000342369
	atdp1-1	3	0.429359	0.14312	0.000242602
	lac5-2	3	0.41154	0.13718	2.10915e-05
	lac5-3	3	0.42205	0.140683	0.000304636
	atdp1-1/gDP1#1	3	0.423892	0.141297	2.14403e-05
	atdp1-1/gDP1#3	3	0.371204	0.123735	6.4576e-06
	ANOVA
	Source of Variation	SS	df	MS	F-value	P-value	F crit
	between groups	0.00173841	6	0.000289736	1.83142	0.164476	2.84773
	within groups	0.00221484	14	0.000158203
	total	0.00395326	20
Soluble proanthocyanidin (Soluble PA)	Summary
	Groups	Count	Sum	Average	Variance
	Col-0	3	0.0996067	0.0332022	1.1547e-05
	parental line	3	0.103613	0.0345375	4.2261e-05
	atdp1-1	3	0.083355	0.027785	1.17366e-05
	lac5-2	3	0.0741503	0.0247168	1.29107e-06
	lac5-3	3	0.0869854	0.0289951	5.5441e-06
	atdp1-1/gDP1#1	3	0.0863014	0.0287671	2.96328e-06
	atdp1-1/gDP1#3	3	0.070811	0.0236037	7.68233e-07
	ANOVA
	Source of Variation	SS	df	MS	F-value	P-value	F crit
	between groups	0.000291129	6	4.85215e-05	4.46255	0.00993926	2.84773
	within groups	0.000152223	14	1.0873e-05
	total	0.000443352	20
Figure 13 D
p-hydroxyphenyl (H)-type trithioethylpropane monomers	Summary
	Groups	Count	Sum	Average	Variance
	Col-0	3	1.11837	0.372789	0.0217265
	parental line	3	1.42529	0.475098	0.00791442
	atdp1-1	3	1.08253	0.360844	0.0373749
	lac5-2	3	2.70427	0.901423	0.0501941
	lac5-3	3	0.497153	0.165718	0.00167178
	atdp1-1/gDP1#1	3	1.87724	0.625747	0.00168887
	atdp1-1/gDP1#3	3	2.04405	0.68135	0.0036932
	ANOVA
	Source of Variation	SS	df	MS	F-value	P-value	F crit
	between groups	1.07031	6	0.178385	10.0487	0.000212006	2.84773
	within groups	0.248528	14	0.017752
	total	1.31883	20
guaiacyl (G)-type trithioethylpropane monomers	Summary
	Groups	Count	Sum	Average	Variance
	Col-0	3	55.4392	18.4797	4.63039
	parental line	3	62.227	20.7423	1.68819
	atdp1-1	3	60.6586	20.2195	0.351276
	lac5-2	3	33.8982	11.2994	0.389334
	lac5-3	3	34.9427	11.6476	5.4192
	atdp1-1/gDP1#1	3	52.3507	17.4502	0.839434
	atdp1-1/gDP1#3	3	65.4518	21.8173	12.026
	ANOVA
	Source of Variation	SS	df	MS	F-value	P-value	F crit
	between groups	330.32	6	55.0533	15.2058	2.07352e-05	2.84773
	within groups	50.6876	14	3.62055
	total	381.007	20
syringyl (S)-type trithioethylpropane monomers	Summary
	Groups	Count	Sum	Average	Variance
	Col-0	3	6.67405	2.22468	0.125779
	parental line	3	8.36737	2.78912	0.166187
	atdp1-1	3	11.571	3.85701	0.89695
	lac5-2	3	7.7097	2.5699	0.232324
	lac5-3	3	7.48984	2.49661	0.107021
	atdp1-1/gDP1#1	3	7.41779	2.4726	0.00136481
	atdp1-1/gDP1#3	3	13.2207	4.40691	2.06326
	ANOVA
	Source of Variation	SS	df	MS	F-value	P-value	F crit
	between groups	12.2136	6	2.0356	3.96594	0.0157921	2.84773
	within groups	7.18577	14	0.513269
	total	19.3993	20
